# Supplementary material for: A GoldenBraid cloning system for synthetic biology in social amoebae
Source: Nucleic Acids Res. 2020 Mar 30;48(8):4139–46. doi: 10.1093/nar/gkaa185 (PMC7192589; doi:10.1093/nar/gkaa185)
Supplement: gkaa185_Supplemental_Files [file gkaa185_supplemental_files.zip]

Archive with 7 entries (7 files):
- Kundert Supplementary Information revised.docx
- Kundert Supplementary protocols revised.docx
- Kundert_Supplementary Table 5.pdf
- Kundert_Supplementary Table 6.xlsx
- Kundert_Supplementary Video 1.mp4
- Kundert_Supplementary Video 2.mp4
- Kundert_Supplementary Video 3.mp4
