# Supplementary material for: A GoldenBraid cloning system for synthetic biology in social amoebae
Source: Nucleic Acids Res. 2020 Mar 30;48(8):4139–46. doi: 10.1093/nar/gkaa185 (PMC7192589; doi:10.1093/nar/gkaa185)
Supplement: gkaa185_Supplemental_Files [file gkaa185_supplemental_files.zip › Kundert_Supplementary Table 6.xlsx]

## Sheet: Figure 1 mIFP
Image Fields
Type:
SampleID:
Author:
Description:	Metadata:
Dimensions: λ(2)
Camera Name: Andor Zyla VSC-04785
Numerical Aperture: 0.45
Refractive Index: 1
Number of Picture Planes: 2
Plane #1:
Name: Cy5
Component Count: 1
Modality: Widefield Fluorescence
Camera Settings:
Camera Type: Andor Zyla
Binning: 1x1
Exposure: 879 ms
Readout Mode: Rolling shutter at 12-bit
Readout Rate: 200 MHz
Conversion Gain: Gain 4
Spurious Noise Filter: on
Sensor Mode: Overlap
Trigger Mode: Internal
Temperature: -0.4°C
Microscope Settings: Microscope: Ti Microscope
Nikon Ti, FilterChanger(Turret1): 2 (DAPI-FITC-Texas Red)
Nikon Ti, Illuminator(Illuminator-DIA): Remote Switch Off
Nikon Ti, Illuminator(Illuminator-DIA): On
Nikon Ti, Illuminator(Illuminator-DIA) Voltage: 5.0
LightPath: L100
PFS-S, state: Off
PFS-S, offset: 5942
PFS-S, mirror: Inserted
Zoom: 1.00x
Spectra/Aura, Shutter(Fluor): Opened
Spectra/Aura, MultiLaser(Spectra):
Line:1; ExW:395; Power: 50.0; Off
Line:2; ExW:440; Power: 50.0; Off
Line:3; ExW:470; Power: 50.0; Off
Line:4; ExW:508; Power: 50.0; Off
Line:5; ExW:555; Power: 50.0; Off
Line:6; ExW:640; Power: 50.0; On
Sutter Lambda 10-B, FilterChanger(EM Filters): 5 (Cy5 (Em))
Plane #2:
Name:
Component Count: 1
Modality: Widefield Fluorescence
Camera Settings:
Camera Type: Andor Zyla
Binning: 1x1
Exposure: 28 ms
Readout Mode: Rolling shutter at 12-bit
Readout Rate: 200 MHz
Conversion Gain: Gain 1
Spurious Noise Filter: on
Sensor Mode: Overlap
Trigger Mode: Internal
Temperature: -0.4°C
Microscope Settings: Microscope: Ti Microscope
Nikon Ti, FilterChanger(Turret1): 4 (DIC)
Nikon Ti, Illuminator(Illuminator-DIA): Remote Switch On
Nikon Ti, Illuminator(Illuminator-DIA): On
Nikon Ti, Illuminator(Illuminator-DIA) Voltage: 5.0
LightPath: L100
PFS-S, state: Off
PFS-S, offset: 5942
PFS-S, mirror: Inserted
Spectra/Aura, Shutter(Fluor): Closed
Spectra/Aura, MultiLaser(Spectra):
Line:1; ExW:395
Line:2; ExW:440
Line:3; ExW:470
Line:4; ExW:508
Line:5; ExW:555
Line:6; ExW:640
Sutter Lambda 10-B, FilterChanger(EM Filters): 1 (Empty)
ImageID:
Group:
Capturing:	Andor Zyla VSC-04785
Sample 1:
Camera Type: Andor Zyla
Binning: 1x1
Exposure: 879 ms
Readout Mode: Rolling shutter at 12-bit
Readout Rate: 200 MHz
Conversion Gain: Gain 4
Spurious Noise Filter: on
Sensor Mode: Overlap
Trigger Mode: Internal
Temperature: -0.4°C
Sample 2:
Camera Type: Andor Zyla
Binning: 1x1
Exposure: 28 ms
Readout Mode: Rolling shutter at 12-bit
Readout Rate: 200 MHz
Conversion Gain: Gain 1
Spurious Noise Filter: on
Sensor Mode: Overlap
Trigger Mode: Internal
Temperature: -0.4°C
Sampling:
Location:
Date:	2019-06-26 15:36:24
Conclusion:
Info1:
Info2:
Optics:	Plan Apo λ 10x
Calibration (µm/px):	0.65
Experiment Data
Recorded Data
	X Coord [µm]	Y Coord [µm]	Ti ZDrive [µm]	PFS Offset	Camera Temperature [°C]	Exposure Time [ms]	PFS Status
	0	40350	5554.7	5942	-0.44	879	0
Acquisition Details
Andor Zyla VSC-04785
	Sample: 1
		OC name: mIFP
		Microscope name: Ti Microscope
		Objective name: Plan Apo λ 10x
		Objective magnification: 10.00
		Objective numerical aperture: 0.45
		Refractive Index: 1.00
		Cy5
			Emission wavelength: 670.0
			Excitation wavelength: N/A
			Channel modality: Widefield Fluorescence
	Sample: 2
		OC name: DIC
		Microscope name: Ti Microscope
		Objective name: Plan Apo λ 10x
		Objective magnification: 10.00
		Objective numerical aperture: 0.45
		Refractive Index: 1.00
		Mono
			Emission wavelength: 508.0
			Excitation wavelength: N/A
			Channel modality: Widefield Fluorescence
Custom Description
Name	Type	Value	Unit

## Sheet: Fig 1 tagBFP
Image Fields
Type:
SampleID:
Author:
Description:	Metadata:
Dimensions: λ(2)
Camera Name: Andor Zyla VSC-04785
Numerical Aperture: 0.95
Refractive Index: 1
Number of Picture Planes: 2
Plane #1:
Name: tagBFP
Component Count: 1
Modality: Widefield Fluorescence
Camera Settings:
Camera Type: Andor Zyla
Binning: 1x1
Exposure: 6.46 s
Readout Mode: Rolling shutter at 12-bit
Readout Rate: 200 MHz
Conversion Gain: Gain 1
Spurious Noise Filter: on
Sensor Mode: Overlap
Trigger Mode: Internal
Temperature: -0.4°C
Microscope Settings: Microscope: Ti Microscope
Nikon Ti, FilterChanger(Turret1): 2 (DAPI-FITC-Texas Red)
Nikon Ti, Illuminator(Illuminator-DIA): Remote Switch Off
Nikon Ti, Illuminator(Illuminator-DIA): On
Nikon Ti, Illuminator(Illuminator-DIA) Voltage: 5.0
LightPath: L100
PFS-S, state: Off
PFS-S, offset: 14292
PFS-S, mirror: Inserted
Zoom: 1.00x
Spectra/Aura, Shutter(Fluor): Opened
Spectra/Aura, MultiLaser(Spectra):
Line:1; ExW:395; Power: 75.0; On
Line:2; ExW:440; Power: 50.0; Off
Line:3; ExW:470; Power: 10.0; Off
Line:4; ExW:508; Power: 10.0; Off
Line:5; ExW:555; Power: 50.0; Off
Line:6; ExW:640; Power: 50.0; Off
Sutter Lambda 10-B, FilterChanger(EM Filters): 2 (DAPI (Em))
Plane #2:
Name:
Component Count: 1
Modality: Widefield Fluorescence
Camera Settings:
Camera Type: Andor Zyla
Binning: 1x1
Exposure: 95 ms
Readout Mode: Rolling shutter at 12-bit
Readout Rate: 200 MHz
Conversion Gain: Gain 1
Spurious Noise Filter: on
Sensor Mode: Overlap
Trigger Mode: Internal
Temperature: -0.4°C
Microscope Settings: Microscope: Ti Microscope
Nikon Ti, FilterChanger(Turret1): 4 (DIC)
Nikon Ti, Illuminator(Illuminator-DIA): Remote Switch On
Nikon Ti, Illuminator(Illuminator-DIA): On
Nikon Ti, Illuminator(Illuminator-DIA) Voltage: 5.0
LightPath: L100
PFS-S, state: Off
PFS-S, offset: 14292
PFS-S, mirror: Inserted
Spectra/Aura, Shutter(Fluor): Closed
Spectra/Aura, MultiLaser(Spectra):
Line:1; ExW:395
Line:2; ExW:440
Line:3; ExW:470
Line:4; ExW:508
Line:5; ExW:555
Line:6; ExW:640
Sutter Lambda 10-B, FilterChanger(EM Filters): 1 (Empty)
ImageID:
Group:
Capturing:	Andor Zyla VSC-04785
Sample 1:
Camera Type: Andor Zyla
Binning: 1x1
Exposure: 6.46 s
Readout Mode: Rolling shutter at 12-bit
Readout Rate: 200 MHz
Conversion Gain: Gain 1
Spurious Noise Filter: on
Sensor Mode: Overlap
Trigger Mode: Internal
Temperature: -0.4°C
Sample 2:
Camera Type: Andor Zyla
Binning: 1x1
Exposure: 95 ms
Readout Mode: Rolling shutter at 12-bit
Readout Rate: 200 MHz
Conversion Gain: Gain 1
Spurious Noise Filter: on
Sensor Mode: Overlap
Trigger Mode: Internal
Temperature: -0.4°C
Sampling:
Location:
Date:	2018-07-25 16:37:19
Conclusion:
Info1:
Info2:
Optics:	Plan Apo 40x DIC M N2
Calibration (µm/px):	0.16
Experiment Data
Recorded Data
	X Coord [µm]	Y Coord [µm]	Ti ZDrive [µm]	PFS Offset	Camera Temperature [°C]	Exposure Time [ms]	PFS Status
	0	30039.2	1830.3	14292	-0.44	6461.7	0
Acquisition Details
Andor Zyla VSC-04785
	OC name: tagBFP
	Microscope name: Ti Microscope
	Objective name: Plan Apo 40x DIC M N2
	Objective magnification: 40.00
	Objective numerical aperture: 0.95
	Refractive Index: 1.00
	Red
		Emission wavelength: 460.0
		Excitation wavelength: N/A
		Channel modality: Brightfield
	Green
		Emission wavelength: 460.0
		Excitation wavelength: N/A
		Channel modality: Brightfield
	Blue
		Emission wavelength: 460.0
		Excitation wavelength: N/A
		Channel modality: Brightfield
Custom Description
Name	Type	Value	Unit

## Sheet: Fig 2 4color B1T1, Vid 1
Image Fields
Type:
SampleID:
Author:
Description:	Metadata:
Dimensions: T(9) x XY(3) x λ(5)
Camera Name: Andor Zyla VSC-04785
Numerical Aperture: 0.75
Refractive Index: 1
Number of Picture Planes: 5
Plane #1:
Name: 488nm
Component Count: 1
Modality: Widefield Fluorescence
Camera Settings:
Camera Type: Andor Zyla
Binning: 2x2
Exposure: 94 ms
Readout Mode: Rolling shutter at 12-bit
Readout Rate: 200 MHz
Conversion Gain: Gain 4
Spurious Noise Filter: on
Sensor Mode: Overlap
Trigger Mode: Internal
Temperature: -0.4°C
Microscope Settings: Microscope: Ti Microscope
Nikon Ti, FilterChanger(Turret1): 2 (DAPI-FITC-Texas Red)
Nikon Ti, Illuminator(Illuminator-DIA): Remote Switch Off
Nikon Ti, Illuminator(Illuminator-DIA): On
Nikon Ti, Illuminator(Illuminator-DIA) Voltage: 5.0
LightPath: L100
PFS-S, state: On
PFS-S, offset: 7522
PFS-S, mirror: Inserted
Spectra/Aura, Shutter(Fluor): Active
Spectra/Aura, MultiLaser(Spectra):
Line:1; ExW:395; Power: 50.0; Off
Line:2; ExW:440; Power: 50.0; Off
Line:3; ExW:470; Power: 25.0; On
Line:4; ExW:508; Power: 10.0; Off
Line:5; ExW:555; Power: 50.0; Off
Line:6; ExW:640; Power: 50.0; Off
Sutter Lambda 10-B, FilterChanger(EM Filters): 3 (FITC (Em))
Plane #2:
Name: CFP
Component Count: 1
Modality: Widefield Fluorescence
Camera Settings:
Camera Type: Andor Zyla
Binning: 2x2
Exposure: 44 ms
Readout Mode: Rolling shutter at 12-bit
Readout Rate: 200 MHz
Conversion Gain: Gain 4
Spurious Noise Filter: on
Sensor Mode: Overlap
Trigger Mode: Internal
Temperature: -0.4°C
Microscope Settings: Microscope: Ti Microscope
Nikon Ti, FilterChanger(Turret1): 3 (CFP)
Nikon Ti, Illuminator(Illuminator-DIA): Remote Switch Off
Nikon Ti, Illuminator(Illuminator-DIA): Off
Nikon Ti, Illuminator(Illuminator-DIA) Voltage: -1.0
LightPath: L100
PFS-S, state: On
PFS-S, offset: 7522
PFS-S, mirror: Inserted
Zoom: 1.00x
Spectra/Aura, Shutter(Fluor): Opened
Spectra/Aura, MultiLaser(Spectra):
Line:1; ExW:395; Power: 20.0; Off
Line:2; ExW:440; Power: 25.0; On
Line:3; ExW:470; Power: 50.0; Off
Line:4; ExW:508; Power: 50.0; Off
Line:5; ExW:555; Power: 50.0; Off
Line:6; ExW:640; Power: 50.0; Off
Sutter Lambda 10-B, FilterChanger(EM Filters): 6 (CFPHQ (Em))
Plane #3:
Name: 564nm
Component Count: 1
Modality: Widefield Fluorescence
Camera Settings:
Camera Type: Andor Zyla
Binning: 2x2
Exposure: 279 ms
Readout Mode: Rolling shutter at 12-bit
Readout Rate: 200 MHz
Conversion Gain: Gain 4
Spurious Noise Filter: on
Sensor Mode: Overlap
Trigger Mode: Internal
Temperature: -0.4°C
Microscope Settings: Microscope: Ti Microscope
Nikon Ti, FilterChanger(Turret1): 3 (CFP)
Nikon Ti, Illuminator(Illuminator-DIA): Remote Switch Off
Nikon Ti, Illuminator(Illuminator-DIA): Off
Nikon Ti, Illuminator(Illuminator-DIA) Voltage: -1.0
LightPath: L100
PFS-S, state: On
PFS-S, offset: 7522
PFS-S, mirror: Inserted
Spectra/Aura, Shutter(Fluor): Active
Spectra/Aura, MultiLaser(Spectra):
Line:1; ExW:395; Power: 50.0; Off
Line:2; ExW:440; Power: 50.0; Off
Line:3; ExW:470; Power: 50.0; Off
Line:4; ExW:508; Power: 50.0; Off
Line:5; ExW:555; Power: 20.0; On
Line:6; ExW:640; Power: 50.0; Off
Sutter Lambda 10-B, FilterChanger(EM Filters): 8 (Texas Red HYQ (Em))
Plane #4:
Name: 514nm
Component Count: 1
Modality: Widefield Fluorescence
Camera Settings:
Camera Type: Andor Zyla
Binning: 3x3
Exposure: 478 ms
Readout Mode: Rolling shutter at 12-bit
Readout Rate: 200 MHz
Conversion Gain: Gain 4
Spurious Noise Filter: on
Sensor Mode: Overlap
Trigger Mode: Internal
Temperature: -0.4°C
Microscope Settings: Microscope: Ti Microscope
Nikon Ti, FilterChanger(Turret1): 3 (CFP)
Nikon Ti, Illuminator(Illuminator-DIA): Remote Switch Off
Nikon Ti, Illuminator(Illuminator-DIA): On
Nikon Ti, Illuminator(Illuminator-DIA) Voltage: 8.0
LightPath: L100
PFS-S, state: On
PFS-S, offset: 7522
PFS-S, mirror: Inserted
Spectra/Aura, Shutter(Fluor): Active
Spectra/Aura, MultiLaser(Spectra):
Line:1; ExW:395; Power: 50.0; Off
Line:2; ExW:440; Power: 50.0; Off
Line:3; ExW:470; Power: 50.0; Off
Line:4; ExW:508; Power: 25.0; On
Line:5; ExW:555; Power: 50.0; Off
Line:6; ExW:640; Power: 50.0; Off
Sutter Lambda 10-B, FilterChanger(EM Filters): 7 (YFP HYQ (Em))
Plane #5:
Name:
Component Count: 1
Modality: Widefield Fluorescence
Camera Settings:
Camera Type: Andor Zyla
Binning: 1x1
Exposure: 78 ms
Readout Mode: Rolling shutter at 12-bit
Readout Rate: 200 MHz
Conversion Gain: Gain 1
Spurious Noise Filter: on
Sensor Mode: Overlap
Trigger Mode: Internal
Temperature: -0.4°C
Microscope Settings: Microscope: Ti Microscope
Nikon Ti, FilterChanger(Turret1): 4 (DIC)
Nikon Ti, Illuminator(Illuminator-DIA): Remote Switch On
Nikon Ti, Illuminator(Illuminator-DIA): On
Nikon Ti, Illuminator(Illuminator-DIA) Voltage: 5.0
LightPath: L100
PFS-S, state: On
PFS-S, offset: 7522
PFS-S, mirror: Inserted
Spectra/Aura, Shutter(Fluor): Closed
Spectra/Aura, MultiLaser(Spectra):
Line:1; ExW:395
Line:2; ExW:440
Line:3; ExW:470
Line:4; ExW:508
Line:5; ExW:555
Line:6; ExW:640
Sutter Lambda 10-B, FilterChanger(EM Filters): 1 (Empty)
Time Loop: 9
- Equidistant (Period 60000 ms)
ImageID:
Group:
Capturing:	Andor Zyla VSC-04785
Sample 1:
Camera Type: Andor Zyla
Binning: 2x2
Exposure: 94 ms
Readout Mode: Rolling shutter at 12-bit
Readout Rate: 200 MHz
Conversion Gain: Gain 4
Spurious Noise Filter: on
Sensor Mode: Overlap
Trigger Mode: Internal
Temperature: -0.4°C
Sample 2:
Camera Type: Andor Zyla
Binning: 2x2
Exposure: 44 ms
Readout Mode: Rolling shutter at 12-bit
Readout Rate: 200 MHz
Conversion Gain: Gain 4
Spurious Noise Filter: on
Sensor Mode: Overlap
Trigger Mode: Internal
Temperature: -0.4°C
Sample 3:
Camera Type: Andor Zyla
Binning: 2x2
Exposure: 279 ms
Readout Mode: Rolling shutter at 12-bit
Readout Rate: 200 MHz
Conversion Gain: Gain 4
Spurious Noise Filter: on
Sensor Mode: Overlap
Trigger Mode: Internal
Temperature: -0.4°C
Sample 4:
Camera Type: Andor Zyla
Binning: 3x3
Exposure: 478 ms
Readout Mode: Rolling shutter at 12-bit
Readout Rate: 200 MHz
Conversion Gain: Gain 4
Spurious Noise Filter: on
Sensor Mode: Overlap
Trigger Mode: Internal
Temperature: -0.4°C
Sample 5:
Camera Type: Andor Zyla
Binning: 1x1
Exposure: 78 ms
Readout Mode: Rolling shutter at 12-bit
Readout Rate: 200 MHz
Conversion Gain: Gain 1
Spurious Noise Filter: on
Sensor Mode: Overlap
Trigger Mode: Internal
Temperature: -0.4°C
Sampling:
Location:
Date:	2019-10-17 18:01:32
Conclusion:
Info1:
Info2:
Optics:	Plan Apo λ 20x
Calibration (µm/px):	0.33
Experiment Data
Time Loop:
Phase	Interval	Duration	Loops
#1	1 min	20 min	9
Multipoint Loop:
Point Name	X Pos[µm]	Y Pos[µm]
#1	40124.6	38950
#2	39860.1	39297.7
#3	41619.2	36733.8
Spectral Loop:
Index	Name	Opt.Conf.	Wavelength
#1	488nm	GFP	535	535
#2	CFP	CFP	475	475
#3	564nm	mCHERRY	645	645
#4	514nm	YFP	535	535
#5	508	DIC	508	508
Recorded Data
	Time [s]	Index	X Coord [µm]	Y Coord [µm]	Ti ZDrive [µm]	PFS Offset	Camera Temperature [°C]	Exposure Time [ms]	PFS Status
	1.87353	1	40124.4	38950.1	1970.65	7522	-0.44	93.5	1
	9.83982	2	39860	39297.8	1970.1	7522	-0.44	93.5	1
	18.2112	3	41619	36733.8	1975.72	7522	-0.44	93.5	1
	63.1014	4	40124.5	38950.1	1970.55	7522	-0.44	93.5	1
	70.4155	5	39860.1	39297.8	1969.53	7522	-0.44	93.5	1
	78.6079	6	41619	36733.8	1975.22	7522	0.27	93.5	1
	123.162	7	40124.5	38950	1970.58	7522	-0.44	93.5	1
	130.899	8	39860.1	39297.8	1969.58	7522	-0.44	93.5	1
	139.102	9	41618.8	36733.8	1975.4	7522	-0.44	93.5	1
	183.705	10	40124.5	38950	1970.15	7522	0.27	93.5	1
	191.706	11	39860.1	39297.9	1969.58	7522	0.27	93.5	1
	199.811	12	41619.2	36733.8	1975.47	7522	0.27	93.5	1
	243.641	13	40124.5	38950.1	1969.62	7522	-0.44	93.5	1
	251.719	14	39860	39297.8	1969.08	7522	-0.44	93.5	1
	260.034	15	41619.2	36733.6	1974.83	7522	-0.44	93.5	1
	303.61	16	40124.6	38950	1969.4	7522	-0.44	93.5	1
	313.043	17	39860.1	39297.9	1968.97	7522	-0.44	93.5	1
	321.641	18	41619	36733.8	1974.92	7522	-0.44	93.5	1
	363.643	19	40124.6	38950.1	1969.55	7522	-0.44	93.5	1
	371.419	20	39860	39297.8	1969.12	7522	-0.44	93.5	1
	380.157	21	41619	36733.8	1975.1	7522	-0.44	93.5	1
	423.384	22	40124.5	38950.1	1969.45	7522	0.27	93.5	1
	431.2	23	39860.1	39297.8	1968.97	7522	0.27	93.5	1
	439.201	24	41619.2	36733.8	1974.5	7522	-0.44	93.5	1
	483.224	25	40124.6	38950.1	1969.83	7522	-0.44	93.5	1
	490.979	26	39860	39297.8	1969.03	7522	-0.44	93.5	1
	499.029	27	41619.2	36733.8	1974.85	7522	-0.44	93.5	1
Acquisition Details
Andor Zyla VSC-04785
	Sample: 1
		OC name: GFP
		Microscope name: Ti Microscope
		Objective name: Plan Apo λ 20x
		Objective magnification: 20.00
		Objective numerical aperture: 0.75
		Refractive Index: 1.00
		488nm
			Emission wavelength: 535.0
			Excitation wavelength: N/A
			Channel modality: Widefield Fluorescence
	Sample: 2
		OC name: CFP
		Microscope name: Ti Microscope
		Objective name: Plan Apo λ 20x
		Objective magnification: 20.00
		Objective numerical aperture: 0.75
		Refractive Index: 1.00
		CFP
			Emission wavelength: 475.0
			Excitation wavelength: N/A
			Channel modality: Widefield Fluorescence
	Sample: 3
		OC name: mCHERRY
		Microscope name: Ti Microscope
		Objective name: Plan Apo λ 20x
		Objective magnification: 20.00
		Objective numerical aperture: 0.75
		Refractive Index: 1.00
		564nm
			Emission wavelength: 645.5
			Excitation wavelength: N/A
			Channel modality: Widefield Fluorescence
	Sample: 4
		OC name: YFP
		Microscope name: Ti Microscope
		Objective name: Plan Apo λ 20x
		Objective magnification: 20.00
		Objective numerical aperture: 0.75
		Refractive Index: 1.00
		514nm
			Emission wavelength: 535.0
			Excitation wavelength: N/A
			Channel modality: Widefield Fluorescence
	Sample: 5
		OC name: DIC
		Microscope name: Ti Microscope
		Objective name: Plan Apo λ 20x
		Objective magnification: 20.00
		Objective numerical aperture: 0.75
		Refractive Index: 1.00
		Mono
			Emission wavelength: 508.0
			Excitation wavelength: N/A
			Channel modality: Widefield Fluorescence
Custom Description
Name	Type	Value	Unit

## Sheet: 4color Biorep1 Techrep 2
Image Fields
Type:
SampleID:
Author:
Description:	Metadata:
Dimensions: T(9) x XY(3) x λ(5)
Camera Name: Andor Zyla VSC-04785
Numerical Aperture: 0.75
Refractive Index: 1
Number of Picture Planes: 5
Plane #1:
Name: 488nm
Component Count: 1
Modality: Widefield Fluorescence
Camera Settings:
Camera Type: Andor Zyla
Binning: 2x2
Exposure: 94 ms
Readout Mode: Rolling shutter at 12-bit
Readout Rate: 200 MHz
Conversion Gain: Gain 4
Spurious Noise Filter: on
Sensor Mode: Overlap
Trigger Mode: Internal
Temperature: -0.4°C
Microscope Settings: Microscope: Ti Microscope
Nikon Ti, FilterChanger(Turret1): 2 (DAPI-FITC-Texas Red)
Nikon Ti, Illuminator(Illuminator-DIA): Remote Switch Off
Nikon Ti, Illuminator(Illuminator-DIA): On
Nikon Ti, Illuminator(Illuminator-DIA) Voltage: 5.0
LightPath: L100
PFS-S, state: On
PFS-S, offset: 7522
PFS-S, mirror: Inserted
Spectra/Aura, Shutter(Fluor): Active
Spectra/Aura, MultiLaser(Spectra):
Line:1; ExW:395; Power: 50.0; Off
Line:2; ExW:440; Power: 50.0; Off
Line:3; ExW:470; Power: 25.0; On
Line:4; ExW:508; Power: 10.0; Off
Line:5; ExW:555; Power: 50.0; Off
Line:6; ExW:640; Power: 50.0; Off
Sutter Lambda 10-B, FilterChanger(EM Filters): 3 (FITC (Em))
Plane #2:
Name: CFP
Component Count: 1
Modality: Widefield Fluorescence
Camera Settings:
Camera Type: Andor Zyla
Binning: 2x2
Exposure: 44 ms
Readout Mode: Rolling shutter at 12-bit
Readout Rate: 200 MHz
Conversion Gain: Gain 4
Spurious Noise Filter: on
Sensor Mode: Overlap
Trigger Mode: Internal
Temperature: -0.4°C
Microscope Settings: Microscope: Ti Microscope
Nikon Ti, FilterChanger(Turret1): 3 (CFP)
Nikon Ti, Illuminator(Illuminator-DIA): Remote Switch Off
Nikon Ti, Illuminator(Illuminator-DIA): Off
Nikon Ti, Illuminator(Illuminator-DIA) Voltage: -1.0
LightPath: L100
PFS-S, state: On
PFS-S, offset: 7522
PFS-S, mirror: Inserted
Zoom: 1.00x
Spectra/Aura, Shutter(Fluor): Opened
Spectra/Aura, MultiLaser(Spectra):
Line:1; ExW:395; Power: 20.0; Off
Line:2; ExW:440; Power: 25.0; On
Line:3; ExW:470; Power: 50.0; Off
Line:4; ExW:508; Power: 50.0; Off
Line:5; ExW:555; Power: 50.0; Off
Line:6; ExW:640; Power: 50.0; Off
Sutter Lambda 10-B, FilterChanger(EM Filters): 6 (CFPHQ (Em))
Plane #3:
Name: 564nm
Component Count: 1
Modality: Widefield Fluorescence
Camera Settings:
Camera Type: Andor Zyla
Binning: 2x2
Exposure: 279 ms
Readout Mode: Rolling shutter at 12-bit
Readout Rate: 200 MHz
Conversion Gain: Gain 4
Spurious Noise Filter: on
Sensor Mode: Overlap
Trigger Mode: Internal
Temperature: -0.4°C
Microscope Settings: Microscope: Ti Microscope
Nikon Ti, FilterChanger(Turret1): 3 (CFP)
Nikon Ti, Illuminator(Illuminator-DIA): Remote Switch Off
Nikon Ti, Illuminator(Illuminator-DIA): Off
Nikon Ti, Illuminator(Illuminator-DIA) Voltage: -1.0
LightPath: L100
PFS-S, state: On
PFS-S, offset: 7522
PFS-S, mirror: Inserted
Spectra/Aura, Shutter(Fluor): Active
Spectra/Aura, MultiLaser(Spectra):
Line:1; ExW:395; Power: 50.0; Off
Line:2; ExW:440; Power: 50.0; Off
Line:3; ExW:470; Power: 50.0; Off
Line:4; ExW:508; Power: 50.0; Off
Line:5; ExW:555; Power: 20.0; On
Line:6; ExW:640; Power: 50.0; Off
Sutter Lambda 10-B, FilterChanger(EM Filters): 8 (Texas Red HYQ (Em))
Plane #4:
Name: 514nm
Component Count: 1
Modality: Widefield Fluorescence
Camera Settings:
Camera Type: Andor Zyla
Binning: 3x3
Exposure: 478 ms
Readout Mode: Rolling shutter at 12-bit
Readout Rate: 200 MHz
Conversion Gain: Gain 4
Spurious Noise Filter: on
Sensor Mode: Overlap
Trigger Mode: Internal
Temperature: -0.4°C
Microscope Settings: Microscope: Ti Microscope
Nikon Ti, FilterChanger(Turret1): 3 (CFP)
Nikon Ti, Illuminator(Illuminator-DIA): Remote Switch Off
Nikon Ti, Illuminator(Illuminator-DIA): On
Nikon Ti, Illuminator(Illuminator-DIA) Voltage: 8.0
LightPath: L100
PFS-S, state: On
PFS-S, offset: 7522
PFS-S, mirror: Inserted
Spectra/Aura, Shutter(Fluor): Active
Spectra/Aura, MultiLaser(Spectra):
Line:1; ExW:395; Power: 50.0; Off
Line:2; ExW:440; Power: 50.0; Off
Line:3; ExW:470; Power: 50.0; Off
Line:4; ExW:508; Power: 25.0; On
Line:5; ExW:555; Power: 50.0; Off
Line:6; ExW:640; Power: 50.0; Off
Sutter Lambda 10-B, FilterChanger(EM Filters): 7 (YFP HYQ (Em))
Plane #5:
Name:
Component Count: 1
Modality: Widefield Fluorescence
Camera Settings:
Camera Type: Andor Zyla
Binning: 1x1
Exposure: 78 ms
Readout Mode: Rolling shutter at 12-bit
Readout Rate: 200 MHz
Conversion Gain: Gain 1
Spurious Noise Filter: on
Sensor Mode: Overlap
Trigger Mode: Internal
Temperature: -0.4°C
Microscope Settings: Microscope: Ti Microscope
Nikon Ti, FilterChanger(Turret1): 4 (DIC)
Nikon Ti, Illuminator(Illuminator-DIA): Remote Switch On
Nikon Ti, Illuminator(Illuminator-DIA): On
Nikon Ti, Illuminator(Illuminator-DIA) Voltage: 5.0
LightPath: L100
PFS-S, state: On
PFS-S, offset: 7522
PFS-S, mirror: Inserted
Spectra/Aura, Shutter(Fluor): Closed
Spectra/Aura, MultiLaser(Spectra):
Line:1; ExW:395
Line:2; ExW:440
Line:3; ExW:470
Line:4; ExW:508
Line:5; ExW:555
Line:6; ExW:640
Sutter Lambda 10-B, FilterChanger(EM Filters): 1 (Empty)
Time Loop: 9
- Equidistant (Period 60000 ms)
ImageID:
Group:
Capturing:	Andor Zyla VSC-04785
Sample 1:
Camera Type: Andor Zyla
Binning: 2x2
Exposure: 94 ms
Readout Mode: Rolling shutter at 12-bit
Readout Rate: 200 MHz
Conversion Gain: Gain 4
Spurious Noise Filter: on
Sensor Mode: Overlap
Trigger Mode: Internal
Temperature: -0.4°C
Sample 2:
Camera Type: Andor Zyla
Binning: 2x2
Exposure: 44 ms
Readout Mode: Rolling shutter at 12-bit
Readout Rate: 200 MHz
Conversion Gain: Gain 4
Spurious Noise Filter: on
Sensor Mode: Overlap
Trigger Mode: Internal
Temperature: -0.4°C
Sample 3:
Camera Type: Andor Zyla
Binning: 2x2
Exposure: 279 ms
Readout Mode: Rolling shutter at 12-bit
Readout Rate: 200 MHz
Conversion Gain: Gain 4
Spurious Noise Filter: on
Sensor Mode: Overlap
Trigger Mode: Internal
Temperature: -0.4°C
Sample 4:
Camera Type: Andor Zyla
Binning: 3x3
Exposure: 478 ms
Readout Mode: Rolling shutter at 12-bit
Readout Rate: 200 MHz
Conversion Gain: Gain 4
Spurious Noise Filter: on
Sensor Mode: Overlap
Trigger Mode: Internal
Temperature: -0.4°C
Sample 5:
Camera Type: Andor Zyla
Binning: 1x1
Exposure: 78 ms
Readout Mode: Rolling shutter at 12-bit
Readout Rate: 200 MHz
Conversion Gain: Gain 1
Spurious Noise Filter: on
Sensor Mode: Overlap
Trigger Mode: Internal
Temperature: -0.4°C
Sampling:
Location:
Date:	2019-10-17 18:01:32
Conclusion:
Info1:
Info2:
Optics:	Plan Apo λ 20x
Calibration (µm/px):	0.33
Experiment Data
Time Loop:
Phase	Interval	Duration	Loops
#1	1 min	20 min	9
Multipoint Loop:
Point Name	X Pos[µm]	Y Pos[µm]
#1	40124.6	38950
#2	39860.1	39297.7
#3	41619.2	36733.8
Spectral Loop:
Index	Name	Opt.Conf.	Wavelength
#1	488nm	GFP	535	535
#2	CFP	CFP	475	475
#3	564nm	mCHERRY	645	645
#4	514nm	YFP	535	535
#5	508	DIC	508	508
Recorded Data
	Time [s]	Index	X Coord [µm]	Y Coord [µm]	Ti ZDrive [µm]	PFS Offset	Camera Temperature [°C]	Exposure Time [ms]	PFS Status
	1.87353	1	40124.4	38950.1	1970.65	7522	-0.44	93.5	1
	9.83982	2	39860	39297.8	1970.1	7522	-0.44	93.5	1
	18.2112	3	41619	36733.8	1975.72	7522	-0.44	93.5	1
	63.1014	4	40124.5	38950.1	1970.55	7522	-0.44	93.5	1
	70.4155	5	39860.1	39297.8	1969.53	7522	-0.44	93.5	1
	78.6079	6	41619	36733.8	1975.22	7522	0.27	93.5	1
	123.162	7	40124.5	38950	1970.58	7522	-0.44	93.5	1
	130.899	8	39860.1	39297.8	1969.58	7522	-0.44	93.5	1
	139.102	9	41618.8	36733.8	1975.4	7522	-0.44	93.5	1
	183.705	10	40124.5	38950	1970.15	7522	0.27	93.5	1
	191.706	11	39860.1	39297.9	1969.58	7522	0.27	93.5	1
	199.811	12	41619.2	36733.8	1975.47	7522	0.27	93.5	1
	243.641	13	40124.5	38950.1	1969.62	7522	-0.44	93.5	1
	251.719	14	39860	39297.8	1969.08	7522	-0.44	93.5	1
	260.034	15	41619.2	36733.6	1974.83	7522	-0.44	93.5	1
	303.61	16	40124.6	38950	1969.4	7522	-0.44	93.5	1
	313.043	17	39860.1	39297.9	1968.97	7522	-0.44	93.5	1
	321.641	18	41619	36733.8	1974.92	7522	-0.44	93.5	1
	363.643	19	40124.6	38950.1	1969.55	7522	-0.44	93.5	1
	371.419	20	39860	39297.8	1969.12	7522	-0.44	93.5	1
	380.157	21	41619	36733.8	1975.1	7522	-0.44	93.5	1
	423.384	22	40124.5	38950.1	1969.45	7522	0.27	93.5	1
	431.2	23	39860.1	39297.8	1968.97	7522	0.27	93.5	1
	439.201	24	41619.2	36733.8	1974.5	7522	-0.44	93.5	1
	483.224	25	40124.6	38950.1	1969.83	7522	-0.44	93.5	1
	490.979	26	39860	39297.8	1969.03	7522	-0.44	93.5	1
	499.029	27	41619.2	36733.8	1974.85	7522	-0.44	93.5	1
Acquisition Details
Andor Zyla VSC-04785
	Sample: 1
		OC name: GFP
		Microscope name: Ti Microscope
		Objective name: Plan Apo λ 20x
		Objective magnification: 20.00
		Objective numerical aperture: 0.75
		Refractive Index: 1.00
		488nm
			Emission wavelength: 535.0
			Excitation wavelength: N/A
			Channel modality: Widefield Fluorescence
	Sample: 2
		OC name: CFP
		Microscope name: Ti Microscope
		Objective name: Plan Apo λ 20x
		Objective magnification: 20.00
		Objective numerical aperture: 0.75
		Refractive Index: 1.00
		CFP
			Emission wavelength: 475.0
			Excitation wavelength: N/A
			Channel modality: Widefield Fluorescence
	Sample: 3
		OC name: mCHERRY
		Microscope name: Ti Microscope
		Objective name: Plan Apo λ 20x
		Objective magnification: 20.00
		Objective numerical aperture: 0.75
		Refractive Index: 1.00
		564nm
			Emission wavelength: 645.5
			Excitation wavelength: N/A
			Channel modality: Widefield Fluorescence
	Sample: 4
		OC name: YFP
		Microscope name: Ti Microscope
		Objective name: Plan Apo λ 20x
		Objective magnification: 20.00
		Objective numerical aperture: 0.75
		Refractive Index: 1.00
		514nm
			Emission wavelength: 535.0
			Excitation wavelength: N/A
			Channel modality: Widefield Fluorescence
	Sample: 5
		OC name: DIC
		Microscope name: Ti Microscope
		Objective name: Plan Apo λ 20x
		Objective magnification: 20.00
		Objective numerical aperture: 0.75
		Refractive Index: 1.00
		Mono
			Emission wavelength: 508.0
			Excitation wavelength: N/A
			Channel modality: Widefield Fluorescence
Custom Description
Name	Type	Value	Unit

## Sheet: 4color Biorep2 Techrep 1
Image Fields
Type:
SampleID:
Author:
Description:	Metadata:
Dimensions: T(29) x XY(3) x λ(5)
Camera Name: Andor Zyla VSC-04785
Numerical Aperture: 0.75
Refractive Index: 1
Number of Picture Planes: 5
Plane #1:
Name: 488nm
Component Count: 1
Modality: Widefield Fluorescence
Camera Settings:
Camera Type: Andor Zyla
Binning: 2x2
Exposure: 87 ms
Readout Mode: Rolling shutter at 12-bit
Readout Rate: 200 MHz
Conversion Gain: Gain 4
Spurious Noise Filter: on
Sensor Mode: Overlap
Trigger Mode: Internal
Temperature: -0.4°C
Microscope Settings: Microscope: Ti Microscope
Nikon Ti, FilterChanger(Turret1): 2 (DAPI-FITC-Texas Red)
Nikon Ti, Illuminator(Illuminator-DIA): Remote Switch Off
Nikon Ti, Illuminator(Illuminator-DIA): On
Nikon Ti, Illuminator(Illuminator-DIA) Voltage: 5.0
LightPath: L100
PFS-S, state: On
PFS-S, offset: 7484
PFS-S, mirror: Inserted
Spectra/Aura, Shutter(Fluor): Active
Spectra/Aura, MultiLaser(Spectra):
Line:1; ExW:395; Power: 50.0; Off
Line:2; ExW:440; Power: 50.0; Off
Line:3; ExW:470; Power: 25.0; On
Line:4; ExW:508; Power: 10.0; Off
Line:5; ExW:555; Power: 50.0; Off
Line:6; ExW:640; Power: 50.0; Off
Sutter Lambda 10-B, FilterChanger(EM Filters): 3 (FITC (Em))
Plane #2:
Name: CFP
Component Count: 1
Modality: Widefield Fluorescence
Camera Settings:
Camera Type: Andor Zyla
Binning: 2x2
Exposure: 57 ms
Readout Mode: Rolling shutter at 12-bit
Readout Rate: 200 MHz
Conversion Gain: Gain 4
Spurious Noise Filter: on
Sensor Mode: Overlap
Trigger Mode: Internal
Temperature: -0.4°C
Microscope Settings: Microscope: Ti Microscope
Nikon Ti, FilterChanger(Turret1): 3 (CFP)
Nikon Ti, Illuminator(Illuminator-DIA): Remote Switch Off
Nikon Ti, Illuminator(Illuminator-DIA): Off
Nikon Ti, Illuminator(Illuminator-DIA) Voltage: -1.0
LightPath: L100
PFS-S, state: On
PFS-S, offset: 7484
PFS-S, mirror: Inserted
Zoom: 1.00x
Spectra/Aura, Shutter(Fluor): Opened
Spectra/Aura, MultiLaser(Spectra):
Line:1; ExW:395; Power: 20.0; Off
Line:2; ExW:440; Power: 25.0; On
Line:3; ExW:470; Power: 50.0; Off
Line:4; ExW:508; Power: 50.0; Off
Line:5; ExW:555; Power: 50.0; Off
Line:6; ExW:640; Power: 50.0; Off
Sutter Lambda 10-B, FilterChanger(EM Filters): 6 (CFPHQ (Em))
Plane #3:
Name: 564nm
Component Count: 1
Modality: Widefield Fluorescence
Camera Settings:
Camera Type: Andor Zyla
Binning: 2x2
Exposure: 323 ms
Readout Mode: Rolling shutter at 12-bit
Readout Rate: 200 MHz
Conversion Gain: Gain 4
Spurious Noise Filter: on
Sensor Mode: Overlap
Trigger Mode: Internal
Temperature: -0.4°C
Microscope Settings: Microscope: Ti Microscope
Nikon Ti, FilterChanger(Turret1): 3 (CFP)
Nikon Ti, Illuminator(Illuminator-DIA): Remote Switch Off
Nikon Ti, Illuminator(Illuminator-DIA): Off
Nikon Ti, Illuminator(Illuminator-DIA) Voltage: -1.0
LightPath: L100
PFS-S, state: On
PFS-S, offset: 7484
PFS-S, mirror: Inserted
Spectra/Aura, Shutter(Fluor): Active
Spectra/Aura, MultiLaser(Spectra):
Line:1; ExW:395; Power: 50.0; Off
Line:2; ExW:440; Power: 50.0; Off
Line:3; ExW:470; Power: 50.0; Off
Line:4; ExW:508; Power: 50.0; Off
Line:5; ExW:555; Power: 20.0; On
Line:6; ExW:640; Power: 50.0; Off
Sutter Lambda 10-B, FilterChanger(EM Filters): 8 (Texas Red HYQ (Em))
Plane #4:
Name: 514nm
Component Count: 1
Modality: Widefield Fluorescence
Camera Settings:
Camera Type: Andor Zyla
Binning: 3x3
Exposure: 249 ms
Readout Mode: Rolling shutter at 12-bit
Readout Rate: 200 MHz
Conversion Gain: Gain 4
Spurious Noise Filter: on
Sensor Mode: Overlap
Trigger Mode: Internal
Temperature: -0.4°C
Microscope Settings: Microscope: Ti Microscope
Nikon Ti, FilterChanger(Turret1): 3 (CFP)
Nikon Ti, Illuminator(Illuminator-DIA): Remote Switch Off
Nikon Ti, Illuminator(Illuminator-DIA): On
Nikon Ti, Illuminator(Illuminator-DIA) Voltage: 8.0
LightPath: L100
PFS-S, state: On
PFS-S, offset: 7484
PFS-S, mirror: Inserted
Spectra/Aura, Shutter(Fluor): Active
Spectra/Aura, MultiLaser(Spectra):
Line:1; ExW:395; Power: 50.0; Off
Line:2; ExW:440; Power: 50.0; Off
Line:3; ExW:470; Power: 50.0; Off
Line:4; ExW:508; Power: 25.0; On
Line:5; ExW:555; Power: 50.0; Off
Line:6; ExW:640; Power: 50.0; Off
Sutter Lambda 10-B, FilterChanger(EM Filters): 7 (YFP HYQ (Em))
Plane #5:
Name:
Component Count: 1
Modality: Widefield Fluorescence
Camera Settings:
Camera Type: Andor Zyla
Binning: 1x1
Exposure: 78 ms
Readout Mode: Rolling shutter at 12-bit
Readout Rate: 200 MHz
Conversion Gain: Gain 1
Spurious Noise Filter: on
Sensor Mode: Overlap
Trigger Mode: Internal
Temperature: -0.4°C
Microscope Settings: Microscope: Ti Microscope
Nikon Ti, FilterChanger(Turret1): 4 (DIC)
Nikon Ti, Illuminator(Illuminator-DIA): Remote Switch On
Nikon Ti, Illuminator(Illuminator-DIA): On
Nikon Ti, Illuminator(Illuminator-DIA) Voltage: 5.0
LightPath: L100
PFS-S, state: On
PFS-S, offset: 7484
PFS-S, mirror: Inserted
Spectra/Aura, Shutter(Fluor): Closed
Spectra/Aura, MultiLaser(Spectra):
Line:1; ExW:395
Line:2; ExW:440
Line:3; ExW:470
Line:4; ExW:508
Line:5; ExW:555
Line:6; ExW:640
Sutter Lambda 10-B, FilterChanger(EM Filters): 1 (Empty)
Time Loop: 29
- Equidistant (Period 30000 ms)
ImageID:
Group:
Capturing:	Andor Zyla VSC-04785
Sample 1:
Camera Type: Andor Zyla
Binning: 2x2
Exposure: 87 ms
Readout Mode: Rolling shutter at 12-bit
Readout Rate: 200 MHz
Conversion Gain: Gain 4
Spurious Noise Filter: on
Sensor Mode: Overlap
Trigger Mode: Internal
Temperature: -0.4°C
Sample 2:
Camera Type: Andor Zyla
Binning: 2x2
Exposure: 57 ms
Readout Mode: Rolling shutter at 12-bit
Readout Rate: 200 MHz
Conversion Gain: Gain 4
Spurious Noise Filter: on
Sensor Mode: Overlap
Trigger Mode: Internal
Temperature: -0.4°C
Sample 3:
Camera Type: Andor Zyla
Binning: 2x2
Exposure: 323 ms
Readout Mode: Rolling shutter at 12-bit
Readout Rate: 200 MHz
Conversion Gain: Gain 4
Spurious Noise Filter: on
Sensor Mode: Overlap
Trigger Mode: Internal
Temperature: -0.4°C
Sample 4:
Camera Type: Andor Zyla
Binning: 3x3
Exposure: 249 ms
Readout Mode: Rolling shutter at 12-bit
Readout Rate: 200 MHz
Conversion Gain: Gain 4
Spurious Noise Filter: on
Sensor Mode: Overlap
Trigger Mode: Internal
Temperature: -0.4°C
Sample 5:
Camera Type: Andor Zyla
Binning: 1x1
Exposure: 78 ms
Readout Mode: Rolling shutter at 12-bit
Readout Rate: 200 MHz
Conversion Gain: Gain 1
Spurious Noise Filter: on
Sensor Mode: Overlap
Trigger Mode: Internal
Temperature: -0.4°C
Sampling:
Location:
Date:	2019-10-17 17:37:12
Conclusion:
Info1:
Info2:
Optics:	Plan Apo λ 20x
Calibration (µm/px):	0.33
Experiment Data
Time Loop:
Phase	Interval	Duration	Loops
#1	30 sec	20 min	29
Multipoint Loop:
Point Name	X Pos[µm]	Y Pos[µm]
#1	40892.8	37214.2
#2	43718.4	38306.6
#3	43448.6	37975.6
Spectral Loop:
Index	Name	Opt.Conf.	Wavelength
#1	488nm	GFP	535	535
#2	CFP	CFP	475	475
#3	564nm	mCHERRY	645	645
#4	514nm	YFP	535	535
#5	508	DIC	508	508
Recorded Data
	Time [s]	Index	X Coord [µm]	Y Coord [µm]	Ti ZDrive [µm]	PFS Offset	Camera Temperature [°C]	Exposure Time [ms]	PFS Status	Events	Events Type
	3.16431	1	40892.8	37214	1969.62	7484	-0.44	86.7	1
	11.2824	2	43718.2	38306.6	1977.92	7484	-0.44	86.7	1
	18.8477	3	43448.5	37975.6	1978.25	7484	-0.44	86.7	1
	32.6708	4	40892.8	37214	1969.58	7484	-0.44	86.7	1
	40.3479	5	43718.4	38306.5	1977.97	7484	-0.44	86.7	1
	47.9296	6	43448.4	37975.5	1978.2	7484	-0.44	86.7	1
	63.0594	7	40892.8	37214	1969.58	7484	0.27	86.7	1
	71.3026	8	43718.2	38306.5	1978.03	7484	-0.44	86.7	1
	79.1542	9	43448.4	37975.6	1978.12	7484	-0.44	86.7	1
	93.2009	10	40892.8	37214	1969.58	7484	-0.44	86.7	1
	101.389	11	43718.2	38306.6	1978.33	7484	-0.44	86.7	1
	108.955	12	43448.4	37975.6	1978.22	7484	-0.44	86.7	1
	122.824	13	40892.8	37214.1	1970.1	7484	-0.44	86.7	1
	131.24	14	43718.2	38306.6	1978.65	7484	0.27	86.7	1
	138.798	15	43448.4	37975.6	1978.28	7484	-0.44	86.7	1
	153.213	16	40892.8	37214	1969.62	7484	-0.44	86.7	1
	161.73	17	43718.2	38306.6	1978.4	7484	-0.44	86.7	1
	169.327	18	43448.5	37975.6	1978.1	7484	-0.44	86.7	1
	183.134	19	40892.8	37214	1969.45	7484	-0.44	86.7	1
	190.92	20	43718.2	38306.6	1978.3	7484	-0.44	86.7	1
	198.127	21	43448.5	37975.6	1977.83	7484	-0.44	86.7	1
	213.986	22	40892.8	37214	1969.25	7484	-0.44	86.7	1
	222.256	23	43718.2	38306.6	1977.67	7484	-0.44	86.7	1
	230.294	24	43448.4	37975.6	1977.72	7484	-0.44	86.7	1
	243.289	25	40892.8	37214	1969.17	7484	-0.44	86.7	1
	253.819	26	43718.2	38306.6	1977.78	7484	-0.44	86.7	1
	265.068	27	43448.4	37975.7	1977.55	7484	-0.44	86.7	1
	274.94	28	40892.8	37214	1969.08	7484	0.27	86.7	1
	283.713	29	43718	38306.5	1977.97	7484	-0.44	86.7	1
	291.078	30	43448.4	37975.6	1977.78	7484	-0.44	86.7	1
	303.238	31	40892.8	37214	1969.33	7484	-0.44	86.7	1
	311.69	32	43718.2	38306.6	1977.88	7484	-0.44	86.7	1
	319.386	33	43448.4	37975.6	1978.15	7484	-0.44	86.7	1
	333.269	34	40892.8	37214	1969.58	7484	-0.44	86.7	1
	342.427	35	43718.2	38306.6	1978.35	7484	-0.44	86.7	1
	350.82	36	43448.4	37975.6	1978.17	7484	-0.44	86.7	1
	363.719	37	40892.8	37214.1	1969.67	7484	0.27	86.7	1
	373.065	38	43718.2	38306.6	1978.53	7484	-0.44	86.7	1
	384.687	39	43448.4	37975.6	1978.2	7484	0.27	86.7	1
	393.759									User 1	User Event
	393.759	40	40892.8	37214	1969.47	7484	-0.44	86.7	1
	401.738	41	43718.2	38306.5	1978.53	7484	-0.44	86.7	1
	409.225	42	43448.5	37975.6	1978.2	7484	-0.44	86.7	1
	423.235	43	40892.8	37214	1969.72	7484	-0.44	86.7	1
	431.207	44	43718.2	38306.5	1978.6	7484	-0.44	86.7	1
	438.179	45	43448.4	37975.6	1978.35	7484	-0.44	86.7	1
	452.969	46	40892.8	37214	1970.1	7484	-0.44	86.7	1
	460.907	47	43718.2	38306.6	1978.28	7484	-0.44	86.7	1
	471.421	48	43448.4	37975.6	1978.55	7484	-0.44	86.7	1
	483.732	49	40892.8	37214	1969.5	7484	-0.44	86.7	1
	491.762	50	43718.2	38306.6	1978.55	7484	-0.44	86.7	1
	499.098	51	43448.4	37975.6	1978.05	7484	-0.44	86.7	1
	513.469	52	40892.8	37214	1969.38	7484	-0.44	86.7	1
	526.209	53	43718.2	38306.6	1978.6	7484	-0.44	86.7	1
	534.9	54	43448.5	37975.7	1978.33	7484	-0.44	86.7	1
	543.727	55	40892.8	37214	1969.75	7484	-0.44	86.7	1
	553.42	56	43718.2	38306.6	1978.6	7484	-0.44	86.7	1
	562.385	57	43448.4	37975.6	1978.35	7484	-0.44	86.7	1
	573.76	58	40892.8	37214	1969.55	7484	-0.44	86.7	1
	583.724	59	43718.2	38306.6	1978.83	7484	0.27	86.7	1
	593.01	60	43448.4	37975.6	1978.5	7484	0.27	86.7	1
	603.254	61	40892.8	37214	1970.33	7484	-0.44	86.7	1
	611.229	62	43718.2	38306.6	1978.83	7484	-0.44	86.7	1
	624.351	63	43448.4	37975.6	1978.85	7484	-0.44	86.7	1
	632.679	64	40892.8	37214	1970.25	7484	0.27	86.7	1
	640.715	65	43718.2	38306.6	1978.7	7484	-0.44	86.7	1
	647.874	66	43448.5	37975.5	1978.92	7484	-0.44	86.7	1
	662.773	67	40892.8	37214	1970.2	7484	-0.44	86.7	1
	671.197	68	43718.2	38306.6	1978.97	7484	-0.44	86.7	1
	678.716	69	43448.3	37975.5	1978.72	7484	-0.44	86.7	1
	692.879	70	40892.8	37214.1	1970.65	7484	-0.44	86.7	5
	700.524	71	43718.4	38306.6	1978.78	7484	-0.44	86.7	1
	708.716	72	43448.3	37975.7	1978.9	7484	-0.44	86.7	1
	723.114	73	40892.8	37214	1970.38	7484	-0.44	86.7	1
	730.712	74	43718.2	38306.6	1979	7484	-0.44	86.7	1
	738.017	75	43448.4	37975.6	1978.85	7484	-0.44	86.7	1
	753.191	76	40892.8	37214	1970.22	7484	-0.44	86.7	1
	764.236	77	43718.2	38306.6	1978.88	7484	-0.44	86.7	1
	775.806	78	43448.3	37975.7	1978.75	7484	-0.44	86.7	1
	785.216	79	40892.8	37214	1970.62	7484	-0.44	86.7	5
	802.397	80	43718.2	38306.6	1979.05	7484	-0.44	86.7	1
	811.455	81	43448.4	37975.6	1978.72	7484	-0.44	86.7	1
	820.546	82	40892.8	37214	1970.1	7484	-0.44	86.7	1
	829.471	83	43718.2	38306.6	1978.88	7484	-0.44	86.7	1
	839.943	84	43448.4	37975.7	1978.72	7484	-0.44	86.7	1
	850.658	85	40892.8	37214	1970.22	7484	-0.44	86.7	1
	858.529	86	43718.2	38306.6	1978.88	7484	-0.44	86.7	1
	865.822	87	43448.4	37975.6	1978.85	7484	-0.44	86.7	1
Acquisition Details
Andor Zyla VSC-04785
	Sample: 1
		OC name: GFP
		Microscope name: Ti Microscope
		Objective name: Plan Apo λ 20x
		Objective magnification: 20.00
		Objective numerical aperture: 0.75
		Refractive Index: 1.00
		488nm
			Emission wavelength: 535.0
			Excitation wavelength: N/A
			Channel modality: Widefield Fluorescence
	Sample: 2
		OC name: CFP
		Microscope name: Ti Microscope
		Objective name: Plan Apo λ 20x
		Objective magnification: 20.00
		Objective numerical aperture: 0.75
		Refractive Index: 1.00
		CFP
			Emission wavelength: 475.0
			Excitation wavelength: N/A
			Channel modality: Widefield Fluorescence
	Sample: 3
		OC name: mCHERRY
		Microscope name: Ti Microscope
		Objective name: Plan Apo λ 20x
		Objective magnification: 20.00
		Objective numerical aperture: 0.75
		Refractive Index: 1.00
		564nm
			Emission wavelength: 645.5
			Excitation wavelength: N/A
			Channel modality: Widefield Fluorescence
	Sample: 4
		OC name: YFP
		Microscope name: Ti Microscope
		Objective name: Plan Apo λ 20x
		Objective magnification: 20.00
		Objective numerical aperture: 0.75
		Refractive Index: 1.00
		514nm
			Emission wavelength: 535.0
			Excitation wavelength: N/A
			Channel modality: Widefield Fluorescence
	Sample: 5
		OC name: DIC
		Microscope name: Ti Microscope
		Objective name: Plan Apo λ 20x
		Objective magnification: 20.00
		Objective numerical aperture: 0.75
		Refractive Index: 1.00
		Mono
			Emission wavelength: 508.0
			Excitation wavelength: N/A
			Channel modality: Widefield Fluorescence
Custom Description
Name	Type	Value	Unit

## Sheet: 4color Biorep2 Techrep 2
Image Fields
Type:
SampleID:
Author:
Description:	Metadata:
Dimensions: T(29) x XY(3) x λ(5)
Camera Name: Andor Zyla VSC-04785
Numerical Aperture: 0.75
Refractive Index: 1
Number of Picture Planes: 5
Plane #1:
Name: 488nm
Component Count: 1
Modality: Widefield Fluorescence
Camera Settings:
Camera Type: Andor Zyla
Binning: 2x2
Exposure: 87 ms
Readout Mode: Rolling shutter at 12-bit
Readout Rate: 200 MHz
Conversion Gain: Gain 4
Spurious Noise Filter: on
Sensor Mode: Overlap
Trigger Mode: Internal
Temperature: -0.4°C
Microscope Settings: Microscope: Ti Microscope
Nikon Ti, FilterChanger(Turret1): 2 (DAPI-FITC-Texas Red)
Nikon Ti, Illuminator(Illuminator-DIA): Remote Switch Off
Nikon Ti, Illuminator(Illuminator-DIA): On
Nikon Ti, Illuminator(Illuminator-DIA) Voltage: 5.0
LightPath: L100
PFS-S, state: On
PFS-S, offset: 7484
PFS-S, mirror: Inserted
Spectra/Aura, Shutter(Fluor): Active
Spectra/Aura, MultiLaser(Spectra):
Line:1; ExW:395; Power: 50.0; Off
Line:2; ExW:440; Power: 50.0; Off
Line:3; ExW:470; Power: 25.0; On
Line:4; ExW:508; Power: 10.0; Off
Line:5; ExW:555; Power: 50.0; Off
Line:6; ExW:640; Power: 50.0; Off
Sutter Lambda 10-B, FilterChanger(EM Filters): 3 (FITC (Em))
Plane #2:
Name: CFP
Component Count: 1
Modality: Widefield Fluorescence
Camera Settings:
Camera Type: Andor Zyla
Binning: 2x2
Exposure: 57 ms
Readout Mode: Rolling shutter at 12-bit
Readout Rate: 200 MHz
Conversion Gain: Gain 4
Spurious Noise Filter: on
Sensor Mode: Overlap
Trigger Mode: Internal
Temperature: -0.4°C
Microscope Settings: Microscope: Ti Microscope
Nikon Ti, FilterChanger(Turret1): 3 (CFP)
Nikon Ti, Illuminator(Illuminator-DIA): Remote Switch Off
Nikon Ti, Illuminator(Illuminator-DIA): Off
Nikon Ti, Illuminator(Illuminator-DIA) Voltage: -1.0
LightPath: L100
PFS-S, state: On
PFS-S, offset: 7484
PFS-S, mirror: Inserted
Zoom: 1.00x
Spectra/Aura, Shutter(Fluor): Opened
Spectra/Aura, MultiLaser(Spectra):
Line:1; ExW:395; Power: 20.0; Off
Line:2; ExW:440; Power: 25.0; On
Line:3; ExW:470; Power: 50.0; Off
Line:4; ExW:508; Power: 50.0; Off
Line:5; ExW:555; Power: 50.0; Off
Line:6; ExW:640; Power: 50.0; Off
Sutter Lambda 10-B, FilterChanger(EM Filters): 6 (CFPHQ (Em))
Plane #3:
Name: 564nm
Component Count: 1
Modality: Widefield Fluorescence
Camera Settings:
Camera Type: Andor Zyla
Binning: 2x2
Exposure: 323 ms
Readout Mode: Rolling shutter at 12-bit
Readout Rate: 200 MHz
Conversion Gain: Gain 4
Spurious Noise Filter: on
Sensor Mode: Overlap
Trigger Mode: Internal
Temperature: -0.4°C
Microscope Settings: Microscope: Ti Microscope
Nikon Ti, FilterChanger(Turret1): 3 (CFP)
Nikon Ti, Illuminator(Illuminator-DIA): Remote Switch Off
Nikon Ti, Illuminator(Illuminator-DIA): Off
Nikon Ti, Illuminator(Illuminator-DIA) Voltage: -1.0
LightPath: L100
PFS-S, state: On
PFS-S, offset: 7484
PFS-S, mirror: Inserted
Spectra/Aura, Shutter(Fluor): Active
Spectra/Aura, MultiLaser(Spectra):
Line:1; ExW:395; Power: 50.0; Off
Line:2; ExW:440; Power: 50.0; Off
Line:3; ExW:470; Power: 50.0; Off
Line:4; ExW:508; Power: 50.0; Off
Line:5; ExW:555; Power: 20.0; On
Line:6; ExW:640; Power: 50.0; Off
Sutter Lambda 10-B, FilterChanger(EM Filters): 8 (Texas Red HYQ (Em))
Plane #4:
Name: 514nm
Component Count: 1
Modality: Widefield Fluorescence
Camera Settings:
Camera Type: Andor Zyla
Binning: 3x3
Exposure: 249 ms
Readout Mode: Rolling shutter at 12-bit
Readout Rate: 200 MHz
Conversion Gain: Gain 4
Spurious Noise Filter: on
Sensor Mode: Overlap
Trigger Mode: Internal
Temperature: -0.4°C
Microscope Settings: Microscope: Ti Microscope
Nikon Ti, FilterChanger(Turret1): 3 (CFP)
Nikon Ti, Illuminator(Illuminator-DIA): Remote Switch Off
Nikon Ti, Illuminator(Illuminator-DIA): On
Nikon Ti, Illuminator(Illuminator-DIA) Voltage: 8.0
LightPath: L100
PFS-S, state: On
PFS-S, offset: 7484
PFS-S, mirror: Inserted
Spectra/Aura, Shutter(Fluor): Active
Spectra/Aura, MultiLaser(Spectra):
Line:1; ExW:395; Power: 50.0; Off
Line:2; ExW:440; Power: 50.0; Off
Line:3; ExW:470; Power: 50.0; Off
Line:4; ExW:508; Power: 25.0; On
Line:5; ExW:555; Power: 50.0; Off
Line:6; ExW:640; Power: 50.0; Off
Sutter Lambda 10-B, FilterChanger(EM Filters): 7 (YFP HYQ (Em))
Plane #5:
Name:
Component Count: 1
Modality: Widefield Fluorescence
Camera Settings:
Camera Type: Andor Zyla
Binning: 1x1
Exposure: 78 ms
Readout Mode: Rolling shutter at 12-bit
Readout Rate: 200 MHz
Conversion Gain: Gain 1
Spurious Noise Filter: on
Sensor Mode: Overlap
Trigger Mode: Internal
Temperature: -0.4°C
Microscope Settings: Microscope: Ti Microscope
Nikon Ti, FilterChanger(Turret1): 4 (DIC)
Nikon Ti, Illuminator(Illuminator-DIA): Remote Switch On
Nikon Ti, Illuminator(Illuminator-DIA): On
Nikon Ti, Illuminator(Illuminator-DIA) Voltage: 5.0
LightPath: L100
PFS-S, state: On
PFS-S, offset: 7484
PFS-S, mirror: Inserted
Spectra/Aura, Shutter(Fluor): Closed
Spectra/Aura, MultiLaser(Spectra):
Line:1; ExW:395
Line:2; ExW:440
Line:3; ExW:470
Line:4; ExW:508
Line:5; ExW:555
Line:6; ExW:640
Sutter Lambda 10-B, FilterChanger(EM Filters): 1 (Empty)
Time Loop: 29
- Equidistant (Period 30000 ms)
ImageID:
Group:
Capturing:	Andor Zyla VSC-04785
Sample 1:
Camera Type: Andor Zyla
Binning: 2x2
Exposure: 87 ms
Readout Mode: Rolling shutter at 12-bit
Readout Rate: 200 MHz
Conversion Gain: Gain 4
Spurious Noise Filter: on
Sensor Mode: Overlap
Trigger Mode: Internal
Temperature: -0.4°C
Sample 2:
Camera Type: Andor Zyla
Binning: 2x2
Exposure: 57 ms
Readout Mode: Rolling shutter at 12-bit
Readout Rate: 200 MHz
Conversion Gain: Gain 4
Spurious Noise Filter: on
Sensor Mode: Overlap
Trigger Mode: Internal
Temperature: -0.4°C
Sample 3:
Camera Type: Andor Zyla
Binning: 2x2
Exposure: 323 ms
Readout Mode: Rolling shutter at 12-bit
Readout Rate: 200 MHz
Conversion Gain: Gain 4
Spurious Noise Filter: on
Sensor Mode: Overlap
Trigger Mode: Internal
Temperature: -0.4°C
Sample 4:
Camera Type: Andor Zyla
Binning: 3x3
Exposure: 249 ms
Readout Mode: Rolling shutter at 12-bit
Readout Rate: 200 MHz
Conversion Gain: Gain 4
Spurious Noise Filter: on
Sensor Mode: Overlap
Trigger Mode: Internal
Temperature: -0.4°C
Sample 5:
Camera Type: Andor Zyla
Binning: 1x1
Exposure: 78 ms
Readout Mode: Rolling shutter at 12-bit
Readout Rate: 200 MHz
Conversion Gain: Gain 1
Spurious Noise Filter: on
Sensor Mode: Overlap
Trigger Mode: Internal
Temperature: -0.4°C
Sampling:
Location:
Date:	2019-10-17 17:37:12
Conclusion:
Info1:
Info2:
Optics:	Plan Apo λ 20x
Calibration (µm/px):	0.33
Experiment Data
Time Loop:
Phase	Interval	Duration	Loops
#1	30 sec	20 min	29
Multipoint Loop:
Point Name	X Pos[µm]	Y Pos[µm]
#1	40892.8	37214.2
#2	43718.4	38306.6
#3	43448.6	37975.6
Spectral Loop:
Index	Name	Opt.Conf.	Wavelength
#1	488nm	GFP	535	535
#2	CFP	CFP	475	475
#3	564nm	mCHERRY	645	645
#4	514nm	YFP	535	535
#5	508	DIC	508	508
Recorded Data
	Time [s]	Index	X Coord [µm]	Y Coord [µm]	Ti ZDrive [µm]	PFS Offset	Camera Temperature [°C]	Exposure Time [ms]	PFS Status	Events	Events Type
	3.16431	1	40892.8	37214	1969.62	7484	-0.44	86.7	1
	11.2824	2	43718.2	38306.6	1977.92	7484	-0.44	86.7	1
	18.8477	3	43448.5	37975.6	1978.25	7484	-0.44	86.7	1
	32.6708	4	40892.8	37214	1969.58	7484	-0.44	86.7	1
	40.3479	5	43718.4	38306.5	1977.97	7484	-0.44	86.7	1
	47.9296	6	43448.4	37975.5	1978.2	7484	-0.44	86.7	1
	63.0594	7	40892.8	37214	1969.58	7484	0.27	86.7	1
	71.3026	8	43718.2	38306.5	1978.03	7484	-0.44	86.7	1
	79.1542	9	43448.4	37975.6	1978.12	7484	-0.44	86.7	1
	93.2009	10	40892.8	37214	1969.58	7484	-0.44	86.7	1
	101.389	11	43718.2	38306.6	1978.33	7484	-0.44	86.7	1
	108.955	12	43448.4	37975.6	1978.22	7484	-0.44	86.7	1
	122.824	13	40892.8	37214.1	1970.1	7484	-0.44	86.7	1
	131.24	14	43718.2	38306.6	1978.65	7484	0.27	86.7	1
	138.798	15	43448.4	37975.6	1978.28	7484	-0.44	86.7	1
	153.213	16	40892.8	37214	1969.62	7484	-0.44	86.7	1
	161.73	17	43718.2	38306.6	1978.4	7484	-0.44	86.7	1
	169.327	18	43448.5	37975.6	1978.1	7484	-0.44	86.7	1
	183.134	19	40892.8	37214	1969.45	7484	-0.44	86.7	1
	190.92	20	43718.2	38306.6	1978.3	7484	-0.44	86.7	1
	198.127	21	43448.5	37975.6	1977.83	7484	-0.44	86.7	1
	213.986	22	40892.8	37214	1969.25	7484	-0.44	86.7	1
	222.256	23	43718.2	38306.6	1977.67	7484	-0.44	86.7	1
	230.294	24	43448.4	37975.6	1977.72	7484	-0.44	86.7	1
	243.289	25	40892.8	37214	1969.17	7484	-0.44	86.7	1
	253.819	26	43718.2	38306.6	1977.78	7484	-0.44	86.7	1
	265.068	27	43448.4	37975.7	1977.55	7484	-0.44	86.7	1
	274.94	28	40892.8	37214	1969.08	7484	0.27	86.7	1
	283.713	29	43718	38306.5	1977.97	7484	-0.44	86.7	1
	291.078	30	43448.4	37975.6	1977.78	7484	-0.44	86.7	1
	303.238	31	40892.8	37214	1969.33	7484	-0.44	86.7	1
	311.69	32	43718.2	38306.6	1977.88	7484	-0.44	86.7	1
	319.386	33	43448.4	37975.6	1978.15	7484	-0.44	86.7	1
	333.269	34	40892.8	37214	1969.58	7484	-0.44	86.7	1
	342.427	35	43718.2	38306.6	1978.35	7484	-0.44	86.7	1
	350.82	36	43448.4	37975.6	1978.17	7484	-0.44	86.7	1
	363.719	37	40892.8	37214.1	1969.67	7484	0.27	86.7	1
	373.065	38	43718.2	38306.6	1978.53	7484	-0.44	86.7	1
	384.687	39	43448.4	37975.6	1978.2	7484	0.27	86.7	1
	393.759									User 1	User Event
	393.759	40	40892.8	37214	1969.47	7484	-0.44	86.7	1
	401.738	41	43718.2	38306.5	1978.53	7484	-0.44	86.7	1
	409.225	42	43448.5	37975.6	1978.2	7484	-0.44	86.7	1
	423.235	43	40892.8	37214	1969.72	7484	-0.44	86.7	1
	431.207	44	43718.2	38306.5	1978.6	7484	-0.44	86.7	1
	438.179	45	43448.4	37975.6	1978.35	7484	-0.44	86.7	1
	452.969	46	40892.8	37214	1970.1	7484	-0.44	86.7	1
	460.907	47	43718.2	38306.6	1978.28	7484	-0.44	86.7	1
	471.421	48	43448.4	37975.6	1978.55	7484	-0.44	86.7	1
	483.732	49	40892.8	37214	1969.5	7484	-0.44	86.7	1
	491.762	50	43718.2	38306.6	1978.55	7484	-0.44	86.7	1
	499.098	51	43448.4	37975.6	1978.05	7484	-0.44	86.7	1
	513.469	52	40892.8	37214	1969.38	7484	-0.44	86.7	1
	526.209	53	43718.2	38306.6	1978.6	7484	-0.44	86.7	1
	534.9	54	43448.5	37975.7	1978.33	7484	-0.44	86.7	1
	543.727	55	40892.8	37214	1969.75	7484	-0.44	86.7	1
	553.42	56	43718.2	38306.6	1978.6	7484	-0.44	86.7	1
	562.385	57	43448.4	37975.6	1978.35	7484	-0.44	86.7	1
	573.76	58	40892.8	37214	1969.55	7484	-0.44	86.7	1
	583.724	59	43718.2	38306.6	1978.83	7484	0.27	86.7	1
	593.01	60	43448.4	37975.6	1978.5	7484	0.27	86.7	1
	603.254	61	40892.8	37214	1970.33	7484	-0.44	86.7	1
	611.229	62	43718.2	38306.6	1978.83	7484	-0.44	86.7	1
	624.351	63	43448.4	37975.6	1978.85	7484	-0.44	86.7	1
	632.679	64	40892.8	37214	1970.25	7484	0.27	86.7	1
	640.715	65	43718.2	38306.6	1978.7	7484	-0.44	86.7	1
	647.874	66	43448.5	37975.5	1978.92	7484	-0.44	86.7	1
	662.773	67	40892.8	37214	1970.2	7484	-0.44	86.7	1
	671.197	68	43718.2	38306.6	1978.97	7484	-0.44	86.7	1
	678.716	69	43448.3	37975.5	1978.72	7484	-0.44	86.7	1
	692.879	70	40892.8	37214.1	1970.65	7484	-0.44	86.7	5
	700.524	71	43718.4	38306.6	1978.78	7484	-0.44	86.7	1
	708.716	72	43448.3	37975.7	1978.9	7484	-0.44	86.7	1
	723.114	73	40892.8	37214	1970.38	7484	-0.44	86.7	1
	730.712	74	43718.2	38306.6	1979	7484	-0.44	86.7	1
	738.017	75	43448.4	37975.6	1978.85	7484	-0.44	86.7	1
	753.191	76	40892.8	37214	1970.22	7484	-0.44	86.7	1
	764.236	77	43718.2	38306.6	1978.88	7484	-0.44	86.7	1
	775.806	78	43448.3	37975.7	1978.75	7484	-0.44	86.7	1
	785.216	79	40892.8	37214	1970.62	7484	-0.44	86.7	5
	802.397	80	43718.2	38306.6	1979.05	7484	-0.44	86.7	1
	811.455	81	43448.4	37975.6	1978.72	7484	-0.44	86.7	1
	820.546	82	40892.8	37214	1970.1	7484	-0.44	86.7	1
	829.471	83	43718.2	38306.6	1978.88	7484	-0.44	86.7	1
	839.943	84	43448.4	37975.7	1978.72	7484	-0.44	86.7	1
	850.658	85	40892.8	37214	1970.22	7484	-0.44	86.7	1
	858.529	86	43718.2	38306.6	1978.88	7484	-0.44	86.7	1
	865.822	87	43448.4	37975.6	1978.85	7484	-0.44	86.7	1
Acquisition Details
Andor Zyla VSC-04785
	Sample: 1
		OC name: GFP
		Microscope name: Ti Microscope
		Objective name: Plan Apo λ 20x
		Objective magnification: 20.00
		Objective numerical aperture: 0.75
		Refractive Index: 1.00
		488nm
			Emission wavelength: 535.0
			Excitation wavelength: N/A
			Channel modality: Widefield Fluorescence
	Sample: 2
		OC name: CFP
		Microscope name: Ti Microscope
		Objective name: Plan Apo λ 20x
		Objective magnification: 20.00
		Objective numerical aperture: 0.75
		Refractive Index: 1.00
		CFP
			Emission wavelength: 475.0
			Excitation wavelength: N/A
			Channel modality: Widefield Fluorescence
	Sample: 3
		OC name: mCHERRY
		Microscope name: Ti Microscope
		Objective name: Plan Apo λ 20x
		Objective magnification: 20.00
		Objective numerical aperture: 0.75
		Refractive Index: 1.00
		564nm
			Emission wavelength: 645.5
			Excitation wavelength: N/A
			Channel modality: Widefield Fluorescence
	Sample: 4
		OC name: YFP
		Microscope name: Ti Microscope
		Objective name: Plan Apo λ 20x
		Objective magnification: 20.00
		Objective numerical aperture: 0.75
		Refractive Index: 1.00
		514nm
			Emission wavelength: 535.0
			Excitation wavelength: N/A
			Channel modality: Widefield Fluorescence
	Sample: 5
		OC name: DIC
		Microscope name: Ti Microscope
		Objective name: Plan Apo λ 20x
		Objective magnification: 20.00
		Objective numerical aperture: 0.75
		Refractive Index: 1.00
		Mono
			Emission wavelength: 508.0
			Excitation wavelength: N/A
			Channel modality: Widefield Fluorescence
Custom Description
Name	Type	Value	Unit

## Sheet: Sup Fig 1 tagBFP
Image Fields
Type:
SampleID:
Author:
Description:	Metadata:
Dimensions: λ(2)
Camera Name: Andor Zyla VSC-04785
Numerical Aperture: 0.95
Refractive Index: 1
Number of Picture Planes: 2
Plane #1:
Name: tagBFP
Component Count: 1
Modality: Widefield Fluorescence
Camera Settings:
Camera Type: Andor Zyla
Binning: 1x1
Exposure: 6.46 s
Readout Mode: Rolling shutter at 12-bit
Readout Rate: 200 MHz
Conversion Gain: Gain 1
Spurious Noise Filter: on
Sensor Mode: Overlap
Trigger Mode: Internal
Temperature: -0.4°C
Microscope Settings: Microscope: Ti Microscope
Nikon Ti, FilterChanger(Turret1): 2 (DAPI-FITC-Texas Red)
Nikon Ti, Illuminator(Illuminator-DIA): Remote Switch Off
Nikon Ti, Illuminator(Illuminator-DIA): On
Nikon Ti, Illuminator(Illuminator-DIA) Voltage: 5.0
LightPath: L100
PFS-S, state: Off
PFS-S, offset: 14292
PFS-S, mirror: Inserted
Zoom: 1.00x
Spectra/Aura, Shutter(Fluor): Opened
Spectra/Aura, MultiLaser(Spectra):
Line:1; ExW:395; Power: 75.0; On
Line:2; ExW:440; Power: 50.0; Off
Line:3; ExW:470; Power: 10.0; Off
Line:4; ExW:508; Power: 10.0; Off
Line:5; ExW:555; Power: 50.0; Off
Line:6; ExW:640; Power: 50.0; Off
Sutter Lambda 10-B, FilterChanger(EM Filters): 2 (DAPI (Em))
Plane #2:
Name:
Component Count: 1
Modality: Widefield Fluorescence
Camera Settings:
Camera Type: Andor Zyla
Binning: 1x1
Exposure: 95 ms
Readout Mode: Rolling shutter at 12-bit
Readout Rate: 200 MHz
Conversion Gain: Gain 1
Spurious Noise Filter: on
Sensor Mode: Overlap
Trigger Mode: Internal
Temperature: -0.4°C
Microscope Settings: Microscope: Ti Microscope
Nikon Ti, FilterChanger(Turret1): 4 (DIC)
Nikon Ti, Illuminator(Illuminator-DIA): Remote Switch On
Nikon Ti, Illuminator(Illuminator-DIA): On
Nikon Ti, Illuminator(Illuminator-DIA) Voltage: 5.0
LightPath: L100
PFS-S, state: Off
PFS-S, offset: 14292
PFS-S, mirror: Inserted
Spectra/Aura, Shutter(Fluor): Closed
Spectra/Aura, MultiLaser(Spectra):
Line:1; ExW:395
Line:2; ExW:440
Line:3; ExW:470
Line:4; ExW:508
Line:5; ExW:555
Line:6; ExW:640
Sutter Lambda 10-B, FilterChanger(EM Filters): 1 (Empty)
ImageID:
Group:
Capturing:	Andor Zyla VSC-04785
Sample 1:
Camera Type: Andor Zyla
Binning: 1x1
Exposure: 6.46 s
Readout Mode: Rolling shutter at 12-bit
Readout Rate: 200 MHz
Conversion Gain: Gain 1
Spurious Noise Filter: on
Sensor Mode: Overlap
Trigger Mode: Internal
Temperature: -0.4°C
Sample 2:
Camera Type: Andor Zyla
Binning: 1x1
Exposure: 95 ms
Readout Mode: Rolling shutter at 12-bit
Readout Rate: 200 MHz
Conversion Gain: Gain 1
Spurious Noise Filter: on
Sensor Mode: Overlap
Trigger Mode: Internal
Temperature: -0.4°C
Sampling:
Location:
Date:	2018-07-25 16:37:19
Conclusion:
Info1:
Info2:
Optics:	Plan Apo 40x DIC M N2
Calibration (µm/px):	0.16
Experiment Data
Recorded Data
	X Coord [µm]	Y Coord [µm]	Ti ZDrive [µm]	PFS Offset	Camera Temperature [°C]	Exposure Time [ms]	PFS Status
	0	30039.2	1830.3	14292	-0.44	6461.7	0
Acquisition Details
Andor Zyla VSC-04785
	OC name: tagBFP
	Microscope name: Ti Microscope
	Objective name: Plan Apo 40x DIC M N2
	Objective magnification: 40.00
	Objective numerical aperture: 0.95
	Refractive Index: 1.00
	Red
		Emission wavelength: 460.0
		Excitation wavelength: N/A
		Channel modality: Brightfield
	Green
		Emission wavelength: 460.0
		Excitation wavelength: N/A
		Channel modality: Brightfield
	Blue
		Emission wavelength: 460.0
		Excitation wavelength: N/A
		Channel modality: Brightfield
Custom Description
Name	Type	Value	Unit

## Sheet: tagBFP (-)
Image Fields
Type:
SampleID:
Author:
Description:	Metadata:
Dimensions: λ(2)
Camera Name: Andor Zyla VSC-04785
Numerical Aperture: 0.95
Refractive Index: 1
Number of Picture Planes: 2
Plane #1:
Name: tagBFP
Component Count: 1
Modality: Widefield Fluorescence
Camera Settings:
Camera Type: Andor Zyla
Binning: 1x1
Exposure: 6.46 s
Readout Mode: Rolling shutter at 12-bit
Readout Rate: 200 MHz
Conversion Gain: Gain 1
Spurious Noise Filter: on
Sensor Mode: Overlap
Trigger Mode: Internal
Temperature: -0.4°C
Microscope Settings: Microscope: Ti Microscope
Nikon Ti, FilterChanger(Turret1): 2 (DAPI-FITC-Texas Red)
Nikon Ti, Illuminator(Illuminator-DIA): Remote Switch Off
Nikon Ti, Illuminator(Illuminator-DIA): On
Nikon Ti, Illuminator(Illuminator-DIA) Voltage: 5.0
LightPath: L100
PFS-S, state: Off
PFS-S, offset: 14292
PFS-S, mirror: Inserted
Zoom: 1.00x
Spectra/Aura, Shutter(Fluor): Opened
Spectra/Aura, MultiLaser(Spectra):
Line:1; ExW:395; Power: 75.0; On
Line:2; ExW:440; Power: 50.0; Off
Line:3; ExW:470; Power: 10.0; Off
Line:4; ExW:508; Power: 10.0; Off
Line:5; ExW:555; Power: 50.0; Off
Line:6; ExW:640; Power: 50.0; Off
Sutter Lambda 10-B, FilterChanger(EM Filters): 2 (DAPI (Em))
Plane #2:
Name:
Component Count: 1
Modality: Widefield Fluorescence
Camera Settings:
Camera Type: Andor Zyla
Binning: 1x1
Exposure: 95 ms
Readout Mode: Rolling shutter at 12-bit
Readout Rate: 200 MHz
Conversion Gain: Gain 1
Spurious Noise Filter: on
Sensor Mode: Overlap
Trigger Mode: Internal
Temperature: -0.4°C
Microscope Settings: Microscope: Ti Microscope
Nikon Ti, FilterChanger(Turret1): 4 (DIC)
Nikon Ti, Illuminator(Illuminator-DIA): Remote Switch On
Nikon Ti, Illuminator(Illuminator-DIA): On
Nikon Ti, Illuminator(Illuminator-DIA) Voltage: 5.0
LightPath: L100
PFS-S, state: Off
PFS-S, offset: 14292
PFS-S, mirror: Inserted
Spectra/Aura, Shutter(Fluor): Closed
Spectra/Aura, MultiLaser(Spectra):
Line:1; ExW:395
Line:2; ExW:440
Line:3; ExW:470
Line:4; ExW:508
Line:5; ExW:555
Line:6; ExW:640
Sutter Lambda 10-B, FilterChanger(EM Filters): 1 (Empty)
ImageID:
Group:
Capturing:	Andor Zyla VSC-04785
Sample 1:
Camera Type: Andor Zyla
Binning: 1x1
Exposure: 6.46 s
Readout Mode: Rolling shutter at 12-bit
Readout Rate: 200 MHz
Conversion Gain: Gain 1
Spurious Noise Filter: on
Sensor Mode: Overlap
Trigger Mode: Internal
Temperature: -0.4°C
Sample 2:
Camera Type: Andor Zyla
Binning: 1x1
Exposure: 95 ms
Readout Mode: Rolling shutter at 12-bit
Readout Rate: 200 MHz
Conversion Gain: Gain 1
Spurious Noise Filter: on
Sensor Mode: Overlap
Trigger Mode: Internal
Temperature: -0.4°C
Sampling:
Location:
Date:	2018-07-25 16:30:49
Conclusion:
Info1:
Info2:
Optics:	Plan Apo 40x DIC M N2
Calibration (µm/px):	0.16
Experiment Data
Recorded Data
	X Coord [µm]	Y Coord [µm]	Ti ZDrive [µm]	PFS Offset	Camera Temperature [°C]	Exposure Time [ms]	PFS Status
	0	37290.3	1841.93	14292	-0.44	6461.7	0
Acquisition Details
Andor Zyla VSC-04785
	OC name: tagBFP
	Microscope name: Ti Microscope
	Objective name: Plan Apo 40x DIC M N2
	Objective magnification: 40.00
	Objective numerical aperture: 0.95
	Refractive Index: 1.00
	Red
		Emission wavelength: 460.0
		Excitation wavelength: N/A
		Channel modality: Brightfield
	Green
		Emission wavelength: 460.0
		Excitation wavelength: N/A
		Channel modality: Brightfield
	Blue
		Emission wavelength: 460.0
		Excitation wavelength: N/A
		Channel modality: Brightfield
Custom Description
Name	Type	Value	Unit

## Sheet: mCerulean
Image Fields
Type:
SampleID:
Author:
Description:	Metadata:
Dimensions: λ(3)
Camera Name: Andor Zyla VSC-04785
Numerical Aperture: 1.4
Refractive Index: 1.515
Number of Picture Planes: 3
Plane #1:
Name: CFP
Component Count: 1
Modality: Widefield Fluorescence
Camera Settings:
Camera Type: Andor Zyla
Binning: 1x1
Exposure: 157 ms
Readout Mode: Rolling shutter at 12-bit
Readout Rate: 200 MHz
Conversion Gain: Gain 4
Spurious Noise Filter: on
Sensor Mode: Overlap
Trigger Mode: Internal
Temperature: 0.3°C
Microscope Settings: Microscope: Ti Microscope
Nikon Ti, FilterChanger(Turret1): 3 (CFP)
Nikon Ti, Illuminator(Illuminator-DIA): Remote Switch Off
Nikon Ti, Illuminator(Illuminator-DIA): Off
Nikon Ti, Illuminator(Illuminator-DIA) Voltage: -1.0
LightPath: L100
PFS-S, state: Off
PFS-S, offset: 5942
PFS-S, mirror: Inserted
Zoom: 1.00x
Spectra/Aura, Shutter(Fluor): Opened
Spectra/Aura, MultiLaser(Spectra):
Line:1; ExW:395; Power: 20.0; Off
Line:2; ExW:440; Power: 25.0; On
Line:3; ExW:470; Power: 50.0; Off
Line:4; ExW:508; Power: 50.0; Off
Line:5; ExW:555; Power: 50.0; Off
Line:6; ExW:640; Power: 50.0; Off
Sutter Lambda 10-B, FilterChanger(EM Filters): 6 (CFPHQ (Em))
Plane #2:
Name: 514nm
Component Count: 1
Modality: Widefield Fluorescence
Camera Settings:
Camera Type: Andor Zyla
Binning: 1x1
Exposure: 123 ms
Readout Mode: Rolling shutter at 12-bit
Readout Rate: 200 MHz
Conversion Gain: Gain 1
Spurious Noise Filter: on
Sensor Mode: Overlap
Trigger Mode: Internal
Temperature: 0.3°C
Microscope Settings: Microscope: Ti Microscope
Nikon Ti, FilterChanger(Turret1): 3 (CFP)
Nikon Ti, Illuminator(Illuminator-DIA): Remote Switch Off
Nikon Ti, Illuminator(Illuminator-DIA): On
Nikon Ti, Illuminator(Illuminator-DIA) Voltage: 8.0
LightPath: L100
PFS-S, state: Off
PFS-S, offset: 5942
PFS-S, mirror: Inserted
Spectra/Aura, Shutter(Fluor): Active
Spectra/Aura, MultiLaser(Spectra):
Line:1; ExW:395; Power: 50.0; Off
Line:2; ExW:440; Power: 50.0; Off
Line:3; ExW:470; Power: 50.0; Off
Line:4; ExW:508; Power: 25.0; On
Line:5; ExW:555; Power: 50.0; Off
Line:6; ExW:640; Power: 50.0; Off
Sutter Lambda 10-B, FilterChanger(EM Filters): 7 (YFP HYQ (Em))
Plane #3:
Name:
Component Count: 1
Modality: Widefield Fluorescence
Camera Settings:
Camera Type: Andor Zyla
Binning: 1x1
Exposure: 169 ms
Readout Mode: Rolling shutter at 12-bit
Readout Rate: 200 MHz
Conversion Gain: Gain 1
Spurious Noise Filter: on
Sensor Mode: Overlap
Trigger Mode: Internal
Temperature: 0.3°C
Microscope Settings: Microscope: Ti Microscope
Nikon Ti, FilterChanger(Turret1): 4 (DIC)
Nikon Ti, Illuminator(Illuminator-DIA): Remote Switch On
Nikon Ti, Illuminator(Illuminator-DIA): On
Nikon Ti, Illuminator(Illuminator-DIA) Voltage: 5.0
LightPath: L100
PFS-S, state: Off
PFS-S, offset: 5942
PFS-S, mirror: Inserted
Spectra/Aura, Shutter(Fluor): Closed
Spectra/Aura, MultiLaser(Spectra):
Line:1; ExW:395
Line:2; ExW:440
Line:3; ExW:470
Line:4; ExW:508
Line:5; ExW:555
Line:6; ExW:640
Sutter Lambda 10-B, FilterChanger(EM Filters): 1 (Empty)
ImageID:
Group:
Capturing:	Andor Zyla VSC-04785
Sample 1:
Camera Type: Andor Zyla
Binning: 1x1
Exposure: 157 ms
Readout Mode: Rolling shutter at 12-bit
Readout Rate: 200 MHz
Conversion Gain: Gain 4
Spurious Noise Filter: on
Sensor Mode: Overlap
Trigger Mode: Internal
Temperature: 0.3°C
Sample 2:
Camera Type: Andor Zyla
Binning: 1x1
Exposure: 123 ms
Readout Mode: Rolling shutter at 12-bit
Readout Rate: 200 MHz
Conversion Gain: Gain 1
Spurious Noise Filter: on
Sensor Mode: Overlap
Trigger Mode: Internal
Temperature: 0.3°C
Sample 3:
Camera Type: Andor Zyla
Binning: 1x1
Exposure: 169 ms
Readout Mode: Rolling shutter at 12-bit
Readout Rate: 200 MHz
Conversion Gain: Gain 1
Spurious Noise Filter: on
Sensor Mode: Overlap
Trigger Mode: Internal
Temperature: 0.3°C
Sampling:
Location:
Date:	2019-01-31 13:09:44
Conclusion:
Info1:
Info2:
Optics:	Plan Apo λ 60x Oil
Calibration (µm/px):	0.11
Experiment Data
Recorded Data
	X Coord [µm]	Y Coord [µm]	Ti ZDrive [µm]	PFS Offset	Camera Temperature [°C]	Exposure Time [ms]	PFS Status
	0	32921.2	1946.25	5942	0.27	156.5	0
Acquisition Details
Andor Zyla VSC-04785
	OC name: CFP
	Microscope name: Ti Microscope
	Objective name: Plan Apo λ 60x Oil
	Objective magnification: 60.00
	Objective numerical aperture: 1.40
	Refractive Index: 1.51
	CFP
		Emission wavelength: 460.0
		Excitation wavelength: N/A
		Channel modality: Widefield Fluorescence
Custom Description
Name	Type	Value	Unit

## Sheet: mCerulean (-)
Image Fields
Type:
SampleID:
Author:
Description:	Dimensions: λ(2)
Camera Name: Andor Zyla VSC-04785
Numerical Aperture: 1.4
Refractive Index: 1.515
Number of Picture Planes: 2
Plane #1:
Name: CFP
Component Count: 1
Modality: Widefield Fluorescence
Emission Wavelength: 460.0 nm
Camera Settings:
Camera Type: Andor Zyla
Binning: 1x1
Exposure: 157 ms
Readout Mode: Rolling shutter at 12-bit
Readout Rate: 200 MHz
Conversion Gain: Gain 4
Spurious Noise Filter: on
Sensor Mode: Overlap
Trigger Mode: Internal
Temperature: -0.4°C
Plane #2:
Name:
Component Count: 1
Modality: Widefield Fluorescence
Camera Settings:
Camera Type: Andor Zyla
Binning: 1x1
Exposure: 169 ms
Readout Mode: Rolling shutter at 12-bit
Readout Rate: 200 MHz
Conversion Gain: Gain 1
Spurious Noise Filter: on
Sensor Mode: Overlap
Trigger Mode: Internal
Temperature: -0.4°C
ImageID:
Group:
Capturing:	Andor Zyla VSC-04785
Sample 1:
Camera Type: Andor Zyla
Binning: 1x1
Exposure: 157 ms
Readout Mode: Rolling shutter at 12-bit
Readout Rate: 200 MHz
Conversion Gain: Gain 4
Spurious Noise Filter: on
Sensor Mode: Overlap
Trigger Mode: Internal
Temperature: -0.4°C
Sample 2:
Camera Type: Andor Zyla
Binning: 1x1
Exposure: 169 ms
Readout Mode: Rolling shutter at 12-bit
Readout Rate: 200 MHz
Conversion Gain: Gain 1
Spurious Noise Filter: on
Sensor Mode: Overlap
Trigger Mode: Internal
Temperature: -0.4°C
Sampling:
Location:
Date:	2019-01-31 13:12:18
Conclusion:
Info1:
Info2:
Optics:	Plan Apo λ 60x Oil
Calibration (µm/px):	0.11
Experiment Data
Recorded Data
	X Coord [µm]	Y Coord [µm]	Ti ZDrive [µm]	PFS Offset	Camera Temperature [°C]	Exposure Time [ms]	PFS Status
	0	34414.3	1987.9	5942	-0.44	156.5	0
Acquisition Details
Andor Zyla VSC-04785
	OC name: CFP
	Microscope name: Ti Microscope
	Objective name: Plan Apo λ 60x Oil
	Objective magnification: 60.00
	Objective numerical aperture: 1.40
	Refractive Index: 1.51
	Red
		Emission wavelength: 460.0
		Excitation wavelength: N/A
		Channel modality: Brightfield
	Green
		Emission wavelength: 460.0
		Excitation wavelength: N/A
		Channel modality: Brightfield
	Blue
		Emission wavelength: 460.0
		Excitation wavelength: N/A
		Channel modality: Brightfield
Custom Description
Name	Type	Value	Unit

[truncated: 34 more sheets: sfGFP, sfGFP (-), eYFP, eYFP (-), mCherry, mCherry (-), mIFP, mIFP (-), Dendra2 Pre, Dendra2 Post, Dendra2 (-) Pre, Dendra2 (-) Post, abpC, abpC (-), AX4 no BV 0 hr, AX4 Incubate 0 hr, AX4 BV plate 0 hr, mIFP no BV 0 hr, mIFP Incubate 0 hr, mIFP BV plate 0 hr …]
